# Supplementary material for: Identification of an RNA sponge that controls the RoxS riboregulator of central metabolism in Bacillus subtilis
Source: Nucleic Acids Res. 2021 Jun 7;49(11):6399–419. doi: 10.1093/nar/gkab444 (PMC8216469; doi:10.1093/nar/gkab444)
Supplement: gkab444_Supplemental_Files [file gkab444_supplemental_files.zip]

Archive with 3 entries (3 files):
- Durand et al 2021 Supplementary table 3A and 3B.xlsx
- Durand et al NAR Supplemental Data Final.pdf
- Durand et al Supplementary Table I and 2.xlsx
