# Supplementary material for: Identification of an RNA sponge that controls the RoxS riboregulator of central metabolism in Bacillus subtilis
Source: Nucleic Acids Res. 2021 Jun 7;49(11):6399–419. doi: 10.1093/nar/gkab444 (PMC8216469; doi:10.1093/nar/gkab444)
Supplement: gkab444_Supplemental_Files [file gkab444_supplemental_files.zip › Durand et al 2021 Supplementary table 3A and 3B.xlsx]

## Sheet: A - FsrA
Target id	Target gene name	start	end	direction	M9 exponential p value	M9 exponential p-adj value	M9 transition p value	M9 transition p-adj value	LB exponential p value	LB exponential p-adj value	LB exponential ∆fur p value	LB exponential ∆fur p-adj value	min p value	min p value sample	min p-adj value	min p-adj value sample	Known or predicted target	Reference	sRNA interaction bp	target interaction bp (Start codon = 1)	target length	interaction energy	Region included in target prediction
BSU00190	dnaX	26814	28505	+	1	1	0.000968381	1	3.47e-05	0.100914	1.38e-28	4.87e-25	1.38e-28	LB Exp Fur	4.87e-25	LB Exp Fur			42 -- 70	1295 -- 1325	1691	-26.8669	50
BSU19590	ctpA	2131902	2133302	-	7.85e-40	4.54e-36	5.69e-37	4.39e-33	1.66e-85	1.41e-81	3.45e-114	2.16e-110	3.45e-114	LB Exp Fur	2.16e-110	LB Exp Fur			39 -- 65	505 -- 534	1400	-23.7583	50
BSU05280	ydeO	574690	575562	+	0	5.3e-305	2.29e-72	2.32e-68	1.55e-67	1.18e-63	4.94e-60	2.33e-56	0	M9 Exp	5.3e-305	M9 Exp	Predicted	IntaRNA	42 -- 63	120 -- 143	872	-23.0062	50
new_1926587_1926679	S668(5'UTR of citB)	1926587	1926679	+	1.2e-08	4.82e-05	1	1	3.17e-05	0.0924275	9.06e-19	2.84e-15	9.06e-19	LB Exp Fur	2.84e-15	LB Exp Fur			41 -- 68	-26 -- 1	2958	-22.1921	utr+cds
BSU07800	treP	850367	851779	+	0	0	1.15e-53	1.02e-49	1.1e-10	3.8e-07	7.2e-43	2.94e-39	0	M9 Exp	0	M9 Exp	Predicted	Copra and IntaRNA	39 -- 70	-18 -- 10	1412	-21.4129	50
BSU20450	yorA	2188204	2189964	-	1.71e-238	1.88e-234	1.58e-155	2.27e-151	4.08e-214	5.41e-210	0	0	0	LB Exp Fur	0	LB Exp Fur			42 -- 69	994 -- 1030	1760	-19.201	50
BSU30170	ytcP	3087321	3088181	-	0	0	9.38e-171	1.41e-166	0	0	3.85e-240	3.35e-236	0	M9 Exp	0	M9 Exp	Predicted	IntaRNA	27 -- 69	856 -- 909	860	-18.3891	50
BSU34190	lutP	3510780	3512471	+	0	0	1.22e-25	8.28e-22	2.92e-28	1.48e-24	1.79e-104	1.08e-100	0	M9 Exp	0	M9 Exp	Predicted	Copra	41 -- 54	-11 -- -2	1691	-18.2246	50
new_3510674_3510779	S1309(5'UTR of lutP)	3510674	3510779	+	0	0	3.6e-22	2.32e-18	2.01e-31	1.07e-27	1.56e-41	6.3e-38	0	M9 Exp	0	M9 Exp			41 -- 54	-11 -- -2	2898	-17.7113	utr+cds
BSU16240	fliI	1695877	1697193	+	2.45077969301483e-312	3.01e-308	5.86e-118	7.35e-114	4.23e-225	5.76e-221	0	0	0	LB Exp Fur	0	LB Exp Fur			45 -- 62	616 -- 636	1316	-17.4092	50
BSU40180	yydF	4127498	4127647	-	2.95e-40	1.71e-36	1.25e-55	1.13e-51	1	1	0.00674255	1	1.25e-55	M9 transition	1.13e-51	M9 transition	Predicted	IntaRNA	47 -- 71	134 -- 160	149	-16.1017	50
BSU30910	cotSA	3160761	3161894	-	6.99e-53	4.4e-49	1.37e-13	7.7e-10	4.47e-26	2.19e-22	3.38e-64	1.65e-60	3.38e-64	LB Exp Fur	1.65e-60	LB Exp Fur	Predicted	IntaRNA	31 -- 57	1130 -- 1153	1133	-16.052	50
BSU06170	ydjE	670087	671049	+	7.95e-114	6.6e-110	8.95e-35	6.74e-31	8.27e-06	0.0247827	2.78e-24	9.31e-21	7.95e-114	M9 Exp	6.6e-110	M9 Exp			48 -- 62	511 -- 524	962	-15.5833	50
BSU24820	yqgU	2566237	2567298	-	0	0	2.34e-173	3.54e-169	0	0	0	0	0	M9 Exp	0	M9 Exp			48 -- 63	-12 -- -1	1061	-15.4974	50
BSU04690	rsbT	520606	521007	+	0.00454902	1	1	1	1	1	4.14e-07	0.00108095	4.14e-07	LB Exp Fur	0.00108095	LB Exp Fur	Predicted	Copra and IntaRNA	34 -- 56	355 -- 376	401	-14.8204	50
BSU18440	gltD	2008572	2010053	-	0	0	0	0	0	0	0	0	0	M9 Exp	0	M9 Exp	Yes	Gaballa et al	51 -- 70	1445 -- 1464	1481	-14.6259	50
BSU21470	sunT	2267346	2269463	-	0	0	1.31e-252	2.42e-248	0	0	0	0	0	M9 Exp	0	M9 Exp			47 -- 70	536 -- 556	2117	-14.5521	50
BSU15370	ylmD	1609327	1610163	+	1.65e-15	7.44e-12	2.21e-58	2.04e-54	4.69e-136	4.95e-132	6.47e-154	4.63e-150	6.47e-154	LB Exp Fur	4.63e-150	LB Exp Fur			51 -- 65	664 -- 678	836	-13.7141	50
new_1056384_1056537	S345(independent transcript)	1056384	1056537	+	6.93e-15	3.08e-11	0.0384032	1	0.0141382	1	6.02e-98	3.52e-94	6.02e-98	LB Exp Fur	3.52e-94	LB Exp Fur			31 -- 56	63 -- 88	153	-13.5357	0
BSU23150	resA	2420804	2421343	-	0	0	0	0	0	0	0	0	0	M9 Exp	0	M9 Exp	Yes	Gaballa et al	42 -- 62	-31 -- -9	539	-13.0976	50
new_2099865_2099968_c	S742(5'UTR of yozO)	2099865	2099968	-	0	0	2.59e-176	3.95e-172	1.97e-82	1.64e-78	1.98e-184	1.53e-180	0	M9 Exp	0	M9 Exp			43 -- 57	-13 -- 8	523	-13.0585	utr+cds
BSU35319	yvyD	3631003	3631572	-	1.03e-87	7.75e-84	4.32e-34	3.24e-30	5.19e-46	3.3e-42	6.17e-64	3e-60	1.03e-87	M9 Exp	7.75e-84	M9 Exp	Predicted	IntaRNA	43 -- 70	333 -- 361	569	-12.9112	50
BSU35260	ftsE	3624821	3625507	-	1	1	0.000299697	1	1	1	4.89e-08	0.000130299	4.89e-08	LB Exp Fur	0.000130299	LB Exp Fur	Predicted	IntaRNA	48 -- 54	661 -- 667	686	-12.9088	50
BSU19370	sucA	2108774	2111608	-	7.65e-09	3.08e-05	1.57e-07	0.000752641	1.69e-44	1.06e-40	1.23e-68	6.2e-65	1.23e-68	LB Exp Fur	6.2e-65	LB Exp Fur	Predicted	Copra	44 -- 68	829 -- 857	2834	-12.6098	50
BSU32000	dhbA	3291511	3292296	-	1	1	1	1	1	1	4.84e-14	1.43e-10	4.84e-14	LB Exp Fur	1.43e-10	LB Exp Fur			49 -- 69	12 -- 23	785	-12.2642	50
new_3292297_3292406_c	S1228(5'UTR of dhbA)	3292297	3292406	-	1	1	1	1	1.07e-18	4.53e-15	1.92e-12	5.53e-09	1.07e-18	LB ExpWT	4.53e-15	LB Exp WT	Predicted	Target RNA	49 -- 69	13 -- 24	896	-12.2205	utr+cds
BSU_tRNA_38	trnD-Trp	952397	952470	+	2.59e-07	0.000980552	1	1	1	1	1	1	2.59e-07	M9 Exp	0.000980552	M9 Exp			41 -- 67	85 -- 111	73	-12	50
BSU25330	yqfF	2612282	2614417	-	3.94e-53	2.49e-49	2.82e-64	2.7e-60	1.78e-15	7.04e-12	2.29e-91	1.3e-87	2.29e-91	LB Exp Fur	1.3e-87	LB Exp Fur			42 -- 71	1315 -- 1361	2135	-11.9745	50
BSU16300	fliL	1701228	1701650	+	0	0	0	0	0	0	0	0	0	M9 Exp	0	M9 Exp			50 -- 69	-23 -- -7	422	-11.9057	50
BSU_tRNA_36	trnD-Thr	952212	952284	+	0.0118687	1	0.83866	1	0.0517076	1	1.45e-63	7.05e-60	1.45e-63	LB Exp Fur	7.05e-60	LB Exp Fur			42 -- 49	45 -- 52	72	-11.5439	50
new_1056539_1056622	S346(3' of S345)	1056539	1056622	+	8.92e-07	0.00331649	1	1	1	1	6.88e-104	4.13e-100	6.88e-104	LB Exp Fur	4.13e-100	LB Exp Fur			46 -- 64	-48 -- -31	83	-11.4289	50
BSU32520	pucG	3341166	3342416	-	7.27e-14	3.16e-10	5.59e-07	0.00260863	3.77e-09	1.27e-05	1.58e-46	6.67e-43	1.58e-46	LB Exp Fur	6.67e-43	LB Exp Fur			42 -- 62	1080 -- 1104	1250	-11.3869	50
BSU_tRNA_13	trnJ-Thr	95455	95530	+	0.00458873	1	0.970725	1	0.0262967	1	2.15e-71	1.1e-67	2.15e-71	LB Exp Fur	1.1e-67	LB Exp Fur			42 -- 49	45 -- 52	75	-11.2408	50
BSU_tRNA_76	trnSL-Thr1	194363	194435	+	4.1e-190	4.13e-186	2.22e-28	1.57e-24	1.59e-34	8.87e-31	4.65e-66	2.29e-62	4.1e-190	M9 Exp	4.13e-186	M9 Exp			42 -- 49	45 -- 52	72	-11.2242	50
BSU14340	yknW	1503582	1504277	+	1	1	1	1	1	1	2.19e-05	0.0534207	2.19e-05	LB Exp Fur	0.0534207	LB Exp Fur			45 -- 71	413 -- 439	695	-10.8724	50
BSU_tRNA_53	trnB-Thr	3173614	3173689	-	0.00231308	1	0.901122	1	0.0839985	1	6.92e-70	3.5e-66	6.92e-70	LB Exp Fur	3.5e-66	LB Exp Fur			42 -- 49	45 -- 52	75	-10.6473	50
BSU00100	dacA	17534	18865	+	0	0	0	0	5.64e-194	7.15e-190	0	0	0	M9 Exp	0	M9 Exp			41 -- 70	1275 -- 1299	1331	-10.1577	50
BSU28190	engB	2879882	2880469	-	0	0	0	0	0	0	0	0	0	M9 Exp	0	M9 Exp			48 -- 59	56 -- 66	587	-9.76929	50
BSU40660	yybF	4179163	4180377	-	4.46e-170	4.33e-166	0.00581811	1	3.16e-163	3.64e-159	0	0	0	LB Exp Fur	0	LB Exp Fur			43 -- 71	1070 -- 1106	1214	-9.24781	50
BSU15100	ylbP	1576767	1577249	-	3.9e-14	1.7e-10	9.03e-32	6.63e-28	9.81e-29	5e-25	1.97e-28	6.94e-25	9.03e-32	M9 transition	6.63e-28	M9 transition			29 -- 44	281 -- 296	482	-8.41457	50
BSU00380	metS	45633	47627	+	3.08e-42	1.81e-38	1	1	0	0	0	0	0	LB Exp Fur	0	LB Exp Fur			33 -- 44	150 -- 162	1994	-8.28118	50
BSU25050	yqgA	2587996	2588424	-	0	0	0	0	0	0	0	0	0	M9 Exp	0	M9 Exp			41 -- 60	232 -- 260	428	-7.55376	50
BSU_tRNA_42	trnD-Cys	952781	952851	+	6.59e-15	2.93e-11	0.282206	1	0.069949	1	0.0441836	1	6.59e-15	M9 Exp	2.93e-11	M9 Exp			83 -- 90	82 -- 89	70	-7.39327	50
BSU06500	purM	706973	708013	+	1	1	3.46e-07	0.00163005	1	1	1	1	3.46e-07	M9 transition	0.00163005	M9 transition			36 -- 44	177 -- 185	1040	-5.54293	50
BSU34960	yvoF	3591288	3591806	-	0	0	5.98e-85	6.48e-81	3.89e-172	4.63e-168	0	0	0	M9 Exp	0	M9 Exp			1 -- 9	337 -- 345	518	-5.29434	50
BSU_misc_RNA_41	gene 6S	2814490	2814682	-	2.53e-23	1.26e-19	0.977309	1	1	1	0.958356	1	2.53e-23	M9 Exp	1.26e-19	M9 Exp			56 -- 66	47 -- 57	192	-4.64096	0
BSU36330	ywpF	3741182	3741592	+	1	1	3.5e-07	0.00164644	1	1	5.82e-11	1.63e-07	5.82e-11	LB Exp Fur	1.63e-07	LB Exp Fur			38 -- 46	415 -- 424	410	-2.84473	50
BSU23130	resC	2417984	2419159	-	1	1	0.0338264	1	1	1	1	1	0.0338264	M9 transition	1	M9 Exp	Yes	Gaballa et al	43 -- 67	869 -- 894	1175	-25.6169	50
BSU18000	citB	1926680	1929409	+	0.0305087	1	1	1	0.0441429	1	0.457138	1	0.0305087	M9 Exp	1	M9 Exp	Yes	Gaballa et al	49 -- 68	-27 -- -10	2729	-21.8073	50
BSU22550	qcrB	2363913	2364587	-	0.000307809	1	1	1	1	1	1	1	0.000307809	M9 Exp	1	M9 Exp	Yes	Gaballa et al	42 -- 66	678 -- 720	674	-21.125	50
BSU22830	gpsA	2389151	2390188	-	0.000396989	1	1	1	1	1	1	1	0.000396989	M9 Exp	1	M9 Exp	Predicted	Target RNA and IntaRNA	4 -- 52	27 -- 70	1037	-20.9078	50
BSU10760	yisL	1153265	1153621	+	0.000877511	1	1	1	1	1	1	1	0.000877511	M9 Exp	1	M9 Exp	Predicted	Copra, IntaRNA and Target RNA	49 -- 69	-28 -- -7	356	-20.0578	50
BSU15960	ylqB	1671166	1671651	-	1	1	0.0279438	1	1	1	1	1	0.0279438	M9 transition	1	M9 Exp	Predicted	IntaRNA	47 -- 57	124 -- 134	485	-17.5804	50
BSU21940	degR	2308157	2308339	-	0.0172377	1	1	1	1	1	0.0307556	1	0.0172377	M9 Exp	1	M9 Exp	Predicted	IntaRNA	39 -- 69	-29 -- -6	182	-17.4078	50
BSU14840	ylaN	1552412	1552693	+	0.00474633	1	1	1	1	1	1	1	0.00474633	M9 Exp	1	M9 Exp	Predicted	Copra, IntaRNA and Target RNA	26 -- 46	-19 -- 8	281	-15.8473	50
BSU28450	sdhC	2908129	2908737	-	1	1	0.0220749	1	1	1	1	1	0.0220749	M9 transition	1	M9 Exp	Yes	Gaballa et al	42 -- 62	618 -- 637	608	-15.6762	50
BSU24560	gcvPA	2546869	2548215	-	0.0139482	1	1	1	1	1	1	1	0.0139482	M9 Exp	1	M9 Exp			60 -- 70	578 -- 588	1346	-14.9054	50
BSU14940	ylbA	1565347	1565709	-	0.0141436	1	1	1	1	1	1	1	0.0141436	M9 Exp	1	M9 Exp	Predicted	Copra and IntaRNA	46 -- 70	21 -- 36	362	-14.7745	50
BSU34050	lutA	3494985	3495701	-	0.0115717	1	1	1	1	1	1	1	0.0115717	M9 Exp	1	M9 Exp	Yes	Gaballa et al	41 -- 70	721 -- 741	716	-14.7196	50
BSU28270	leuB	2891020	2892117	-	1	1	0.000842427	1	1	1	1	1	0.000842427	M9 transition	1	M9 Exp	Yes	Gaballa et al	44 -- 57	1127 -- 1138	1097	-14.6187	50
BSU00970	yacP	116025	116537	+	0.00770135	1	1	1	1	1	1	1	0.00770135	M9 Exp	1	M9 Exp	Predicted	IntaRNA	33 -- 69	366 -- 410	512	-14.3502	50
BSU17200	pksM	1821553	1834341	+	0.0273162	1	1	1	1	1	1	1	0.0273162	M9 Exp	1	M9 Exp			42 -- 70	998 -- 1027	12788	-14.1435	50
new_2099791_2099863_c	S741(5'UTR of yozO)	2099791	2099863	-	1	1	0.00435079	1	1	1	1	1	0.00435079	M9 transition	1	M9 Exp			46 -- 57	57 -- 68	72	-13.9329	50
BSU01730	sigW	194849	195412	+	1	1	0.0067018	1	1	1	1	1	0.0067018	M9 transition	1	M9 Exp			47 -- 69	555 -- 571	563	-13.4743	50
BSU16960	ymdA	1767310	1768872	+	0.0235765	1	1	1	1	1	1	1	0.0235765	M9 Exp	1	M9 Exp			41 -- 65	292 -- 326	1562	-13.2131	50
BSU06070	ydiP	656528	657697	+	0.00327964	1	1	1	1	1	1	1	0.00327964	M9 Exp	1	M9 Exp			43 -- 69	795 -- 830	1169	-13.1778	50
BSU15530	pyrK	1626948	1627718	+	1	1	0.0392404	1	1	1	1	1	0.0392404	M9 transition	1	M9 Exp			47 -- 65	384 -- 401	770	-13.058	50
BSU29640	ytsP	3033167	3033658	+	0.00817895	1	1	1	1	1	1	1	0.00817895	M9 Exp	1	M9 Exp			46 -- 72	230 -- 255	491	-12.5071	50
BSU00310	holB	40665	41654	+	0.0082913	1	1	1	1	1	0.000484091	1	0.000484091	LB Exp Fur	1	M9 Exp			27 -- 65	92 -- 129	989	-12.3256	50
BSU00750	pabA	84290	84874	+	0.00924571	1	1	1	1	1	1	1	0.00924571	M9 Exp	1	M9 Exp			49 -- 57	483 -- 491	584	-12.1319	50
BSU02050	ybdO	225064	226248	+	0.00164117	1	1	1	1	1	1	1	0.00164117	M9 Exp	1	M9 Exp			47 -- 69	885 -- 910	1184	-12.1023	50
new_2984696_2984787_c	S1103(intergenic region)	2984696	2984787	-	0.000157014	0.534706	1	1	1	1	1	1	0.000157014	M9 Exp	0.534706	M9 Exp			44 -- 56	78 -- 90	91	-12.0974	50
new_121686_121918	S51(5'UTR of rpoB)	121686	121918	+	1	1	0.0328582	1	1	1	1	1	0.0328582	M9 transition	1	M9 Exp			47 -- 58	214 -- 226	232	-11.8224	0
BSU09630	yhdX	1038653	1038760	+	0.0349439	1	1	1	1	1	1	1	0.0349439	M9 Exp	1	M9 Exp			45 -- 71	118 -- 142	107	-11.5334	50
BSU08100	acoR	883758	885575	+	0.00257373	1	1	1	1	1	1	1	0.00257373	M9 Exp	1	M9 Exp			34 -- 70	944 -- 985	1817	-11.4634	50
BSU03810	yclO	433315	434262	+	1	1	0.0449531	1	1	1	1	1	0.0449531	M9 transition	1	M9 Exp			50 -- 69	930 -- 951	947	-11.4286	50
BSU08010	yfjP	872425	873288	+	1	1	0.0215402	1	1	1	1	1	0.0215402	M9 transition	1	M9 Exp			33 -- 51	199 -- 217	863	-11.3794	50
BSU30500	ytpB	3121538	3122641	-	0.00342077	1	1	1	1	1	1	1	0.00342077	M9 Exp	1	M9 Exp			49 -- 64	-23 -- -8	1103	-11.3244	50
BSU24550	gcvPB	2545410	2546876	-	0.0265722	1	1	1	1	1	1	1	0.0265722	M9 Exp	1	M9 Exp			48 -- 70	698 -- 723	1466	-11.2871	50
BSU28490	uvrC	2911116	2912888	-	1	1	0.0104685	1	1	1	1	1	0.0104685	M9 transition	1	M9 Exp			54 -- 62	1792 -- 1800	1772	-11.1402	50
BSU35980	ywsB	3707144	3707680	+	0.0400138	1	1	1	1	1	1	1	0.0400138	M9 Exp	1	M9 Exp			47 -- 70	453 -- 473	536	-10.9766	50
BSU15950	ftsY	1670140	1671129	+	0.0183781	1	1	1	1	1	1	1	0.0183781	M9 Exp	1	M9 Exp	Predicted	Target RNA	40 -- 69	484 -- 514	989	-10.6637	50
BSU27360	yrrM	2795082	2795735	-	0.0628055	1	1.55e-05	0.0676743	1	1	1	1	1.55e-05	M9 transition	0.0676743	M9 transition			49 -- 62	493 -- 508	653	-10.5183	50
BSU30210	bioD	3091492	3092187	-	0.0308082	1	1	1	1	1	1	1	0.0308082	M9 Exp	1	M9 Exp	Predicted	Copra	30 -- 53	3 -- 40	695	-10.1773	50
new_1357486_1357852_c	S462(independent transcript)	1357486	1357852	-	1	1	0.0190281	1	1	1	1	1	0.0190281	M9 transition	1	M9 Exp			20 -- 70	91 -- 144	366	-9.90895	50
BSU23570	aspA	2454347	2455774	-	1	1	0.0383413	1	1	1	1	1	0.0383413	M9 transition	1	M9 Exp			57 -- 69	1317 -- 1329	1427	-9.83785	50
new_2908738_2908833_c	S1076(5'UTR of sdhC)	2908738	2908833	-	0.000254841	0.859063	0.000103591	0.437751	1	1	1	1	0.000103591	M9 transition	0.437751	M9 transition	Yes	Gaballa et al	54 -- 94	-48 -- -3	705	-9.77649	utr+cds
BSU35640	lytB	3660648	3662765	-	0.00561968	1	1	1	1	1	1	1	0.00561968	M9 Exp	1	M9 Exp			57 -- 70	656 -- 669	2117	-9.60312	50
BSU25400	yqeY	2619910	2620356	-	0.0102061	1	1	1	1	1	1	1	0.0102061	M9 Exp	1	M9 Exp			50 -- 70	350 -- 373	446	-9.39832	50
BSU08450	yfiZ	920474	921475	+	0.00466178	1	1	1	1	1	1	1	0.00466178	M9 Exp	1	M9 Exp			57 -- 68	-3 -- 8	1001	-9.11915	50
BSU11490	yjbC	1226938	1227516	+	1	1	0.0119434	1	1	1	1	1	0.0119434	M9 transition	1	M9 Exp			2 -- 14	276 -- 288	578	-8.95575	50
BSU00120	yaaE	19968	20558	+	1	1	0.0194577	1	1	1	1	1	0.0194577	M9 transition	1	M9 Exp			29 -- 43	31 -- 46	590	-8.91801	50
BSU29170	fxsA	2984312	2984695	-	8.61e-05	0.2967	1	1	1	1	1	1	8.61e-05	M9 Exp	0.2967	M9 Exp			44 -- 56	-14 -- -2	383	-8.80251	50
BSU29210	accD	2988693	2989565	-	0.0139482	1	1	1	1	1	1	1	0.0139482	M9 Exp	1	M9 Exp			28 -- 45	844 -- 863	872	-8.73458	50
new_1738824_1738940	S594(5'UTR of rpsO)	1738824	1738940	+	1	1	0.0032949	1	1	1	1	1	0.0032949	M9 transition	1	M9 Exp			50 -- 63	98 -- 108	117	-8.72	0
BSU08570	yfhK	928803	929321	+	0.0358999	1	1	1	1	1	1	1	0.0358999	M9 Exp	1	M9 Exp			41 -- 70	438 -- 467	518	-8.56966	50
BSU09650	yhdZ	1040094	1040837	+	0.00398505	1	1	1	1	1	1	1	0.00398505	M9 Exp	1	M9 Exp			37 -- 45	327 -- 335	743	-8.25527	50
BSU38770	cimH	3979753	3981105	+	3.53e-05	0.123821	1	1	1	1	1	1	3.53e-05	M9 Exp	0.123821	M9 Exp	Predicted	Copra	27 -- 70	35 -- 75	1352	-8.25175	50
BSU08900	yhzB	967229	967852	-	1	1	0.000316943	1	1	1	1	1	0.000316943	M9 transition	1	M9 Exp			20 -- 70	385 -- 427	623	-8.12698	50
new_148755_148930	S56(intergenic region)	148755	148930	+	0.0180081	1	1	1	1	1	0.635126	1	0.0180081	M9 Exp	1	M9 Exp			49 -- 67	154 -- 167	175	-7.81576	50
BSU40080	gntZ	4117080	4118486	+	0.000649719	1	1	1	1	1	1	1	0.000649719	M9 Exp	1	M9 Exp			40 -- 46	980 -- 986	1406	-7.54661	50
BSU_tRNA_55	trnB-Leu1	3173404	3173490	-	0.0305174	1	0.605484	1	1	1	0.987573	1	0.0305174	M9 Exp	1	M9 Exp			46 -- 52	60 -- 66	86	-6.37567	50
new_1226858_1226937	S408(5'UTR of yjbC)	1226858	1226937	+	1	1	0.000206715	0.859952	1	1	1	1	0.000206715	M9 transition	0.859952	M9 transition			2 -- 14	276 -- 288	79	-5.91596	utr+cds
BSU25410	rpsU	2620371	2620544	-	0.00580097	1	1	1	1	1	1	1	0.00580097	M9 Exp	1	M9 Exp			51 -- 70	182 -- 203	173	-5.32366	50
new_135170_135363	S55(5'UTR of rpsJ)	135170	135363	+	0.00147152	1	1	1	1	1	0.00691783	1	0.00147152	M9 Exp	1	M9 Exp			58 -- 67	67 -- 76	193	-2.13771	0
new_1457005_1457156	S505(intergenic region)	1457005	1457156	+	0.0213204	1	1	1	1	1	1	1	0.0213204	M9 Exp	1	M9 Exp			1 -- 7	-1 -- 5	151	-0.237501	50
BSU_misc_RNA_21	gene hypothetical+protein	1426876	1426976	+	0.000931426	1	1	1	1	1	1	1	0.000931426	M9 Exp	1	M9 Exp			None	None	101	None	0
BSU38160	qoxB	3915319	3917268	-	1	1	0.000186465	0.777765	1	1	1	1	0.000186465	M9 transition	0.777765	M9 transition			#N/A	#N/A	#N/A	#N/A	50

## Sheet: B - RoxS
Target id	Target gene name	start	end	direction	M9 exponential p value	M9 exponential p-adj value	M9 transition p value	M9 transition p-adj value	LB exponential p value	LB exponential p-adj value	LB exponential ∆fur p value	LB exponential ∆fur p-adj value	min p value	min p value sample	min p-adj value	min p-adj value sample	Known or predicted target	Reference	sRNA interaction bp	target interaction bp (Start codon = 1)	target length	interaction energy	Region included in target prediction
BSU34980	yvoD	3592457	3593395	-	2.18e-21	1.06e-17	1.27e-05	0.0558143	1.02e-09	3.47e-06	1.76e-52	7.84e-49	1.76e-52	LB_Exp_AMT_Fur	7.84e-49	LB Exp Fur	Predicted	Copra and Target RNA	85 -- 122	-38 -- -1	938	-21.7171	50
BSU17120	pksE	1786104	1788407	+	3e-06	0.0109293	5.17e-07	0.00241901	0.0836715	1	0.00283111	1	5.17e-07	M9_transition_AMT	0.00241901	M9 transition	Predicted	Copra, IntaRNA and Target RNA	84 -- 115	8 -- 51	2303	-19.7761	50
BSU29230	dnaE	2991269	2994616	-	2.44e-54	1.55e-50	1	1	1	1	1.55e-09	4.24e-06	2.44e-54	M9_Exp_AMT	1.55e-50	M9 Exp	Yes	Unpublished results	84 -- 109	2307 -- 2332	3347	-19.6139	50
BSU14920	ctaF	1564063	1564395	+	1.23e-35	6.92e-32	2.26e-19	1.41e-15	2.84e-48	1.85e-44	2.99e-67	1.49e-63	2.99e-67	LB_Exp_AMT_Fur	1.49e-63	LB Exp Fur	Predicted	Copra, IntaRNA and Target RNA	58 -- 93	-17 -- 24	332	-16.8577	50
BSU14910	ctaE	1563437	1564060	+	1.8e-214	1.9e-210	8.81e-102	1.04e-97	0	0	0	0	0	LB_Exp_AMT_Fur	0	LB Exp Fur	Predicted	Copra, IntaRNA and Target RNA	87 -- 105	-25 -- -8	623	-16.4983	50
BSU28680	glcD	2933185	2934597	+	3.59e-75	2.54e-71	8.67e-06	0.0383543	2.04e-15	8.09e-12	7.47e-62	3.58e-58	3.59e-75	M9_Exp_AMT	2.54e-71	M9 Exp	Predicted	Target RNA and IntaRNA	94 -- 124	1394 -- 1420	1412	-16.4644	50
BSU31250	tlpA	3208280	3210268	-	1	1	6.29e-07	0.00292669	1.09e-57	7.68e-54	7.18e-42	2.91e-38	1.09e-57	LB_Exp_AMT_WT	7.68e-54	LB Exp WT			85 -- 96	763 -- 685	1988	-15.5847	50
new_1056539_1056622	S346(3' of S345)	1056539	1056622	+	0	0	0	0	0	0	0	0	0	M9_Exp_AMT	0	M9 Exp			58 -- 71	-46 -- -33	83	-14.6723	50
BSU11540	pepF	1231083	1233095	+	0	0	0	0	0	0	0	0	0	M9_Exp_AMT	0	M9 Exp	Predicted	IntaRNA	85 -- 99	-20 -- -6	2012	-14.1233	50
BSU34730	yvcN	3568527	3569291	-	4.7e-299	5.66e-295	5.56e-43	4.56e-39	0	0	0	0	0	LB_Exp_AMT_Fur	0	LB Exp Fur			85 -- 126	279 -- 313	764	-13.3744	50
BSU28260	leuC	2889552	2890970	-	3.07e-157	2.88e-153	0	0	0	0	0	0	0	M9_transition_AMT	0	M9 transition			94 -- 108	835 -- 849	1418	-13.3163	50
BSU31370	yugJ	3223471	3224634	-	2.47e-190	2.49e-186	1.96e-37	1.52e-33	0	0	0	0	0	LB_Exp_AMT_Fur	0	LB Exp Fur			85 -- 125	760 -- 793	1163	-13.0418	50
BSU06430	purK	699093	700235	+	0	0	0	0	0	0	0	0	0	M9_Exp_AMT	0	M9 Exp			92 -- 125	454 -- 473	1142	-13.0397	50
BSU34190	yvfH	3510780	3512471	+	0	0	0	0	0	0	0	0	0	M9_Exp_AMT	0	M9 Exp	Predicted	Copra	84 -- 125	-32 -- 1	1691	-13.0201	50
BSU18440	gltD	2008572	2010053	-	4.44e-09	1.8e-05	2.61e-08	0.000129151	1	1	1	1	4.44e-09	M9_Exp_AMT	1.8e-05	M9 Exp	Predicted	Copra	88 -- 123	1460 -- 1493	1481	-13.0182	50
new_1056384_1056537	S345(independent transcript)	1056384	1056537	+	2.99e-17	1.39e-13	5.64e-14	3.22e-10	0.00762375	1	2.42e-28	8.54e-25	2.42e-28	LB_Exp_AMT_Fur	8.54e-25	LB Exp Fur			56 -- 71	59 -- 73	153	-12.8889	0
BSU35360	yvyC	3634425	3634754	-	1	1	1	1	1	1	4.23e-22	1.38e-18	4.23e-22	LB_Exp_AMT_Fur	1.38e-18	LB Exp Fur			87 -- 98	-16 -- -5	329	-12.6406	50
BSU32180	yutK	3307017	3308231	-	1	1	1.57e-07	0.000752641	5.89e-14	2.26e-10	7.1e-74	3.68e-70	7.1e-74	LB_Exp_AMT_Fur	3.68e-70	LB Exp Fur			91 -- 126	699 -- 734	1214	-12.5913	50
BSU34780	yvcI	3572413	3572889	-	2.12e-87	1.59e-83	2.76e-190	4.37e-186	8.54e-107	8.05e-103	0	0	0	LB_Exp_AMT_Fur	0	LB Exp Fur			87 -- 122	-37 -- 3	476	-12.5472	50
BSU28530	etfB	2916378	2917151	-	3.95e-120	3.35e-116	2.26e-24	1.51e-20	4.6e-23	2.11e-19	0	0	0	LB_Exp_AMT_Fur	0	LB Exp Fur	Yes	Durand et al	88 -- 105	-22 -- -6	773	-12.2621	50
BSU19370	odhA	2108774	2111608	-	1	1	6.82e-07	0.00316831	1	1	3.77e-32	1.38e-28	3.77e-32	LB_Exp_AMT_Fur	1.38e-28	LB Exp Fur	Predicted	Copra and Target RNA	78 -- 123	2750 -- 2812	2834	-12.0842	50
BSU32680	iscU	3357011	3357454	-	0	0	6.65e-242	1.2e-237	0	0	0	0	0	M9_Exp_AMT	0	M9 Exp			9 -- 121	155 -- 276	544	-11.7644	50
BSU01540	salA	157421	158479	+	0	0	1.3e-159	1.89e-155	4.31e-51	2.87e-47	2.62e-223	2.21e-219	0	M9_Exp_AMT	0	M9 Exp			9 -- 24	1 -- 16	1058	-11.5235	50
BSU40180	yydF	4127498	4127647	-	1.24e-219	1.33e-215	1.93e-17	1.17e-13	3.19e-11	1.12e-07	8.48e-52	3.75e-48	1.24e-219	M9_Exp_AMT	1.33e-215	M9 Exp			55 -- 62	154 -- 161	149	-11.3656	50
BSU19360	odhB	2107505	2108758	-	1	1	4.37e-07	0.00204848	1.61e-05	0.0473896	6.82e-10	1.88e-06	6.82e-10	LB_Exp_AMT_Fur	1.88e-06	LB Exp Fur	Predicted	IntaRNA	119 -- 126	231 -- 238	1253	-11.1815	50
BSU09590	yhdT	1035554	1036939	+	2.38e-19	1.13e-15	2.62e-06	0.0118785	9.16e-25	4.36e-21	1.06e-110	6.5e-107	1.06e-110	LB_Exp_AMT_Fur	6.5e-107	LB Exp Fur			92 -- 126	937 -- 977	1385	-11.0506	50
new_2982270_2982476_c	S1101(5'UTR of citZ)	2982270	2982476	-	1.76e-17	8.2e-14	6e-20	3.77e-16	2.13e-05	0.0625411	1.13e-08	3.05e-05	6e-20	M9_transition_AMT	3.77e-16	M9 transition	Yes	Durand et al	56 -- 97	-33 -- 30	1326	-10.5099	utr+cds
BSU29610	ezrA	3029729	3031417	-	1.16e-36	6.58e-33	3.75e-61	3.52e-57	5.52e-34	3.05e-30	6.29e-65	3.08e-61	6.29e-65	LB_Exp_AMT_Fur	3.08e-61	LB Exp Fur	Predicted	Copra	4 -- 19	1437 -- 1452	1688	-10.504	50
new_4169613_4169943_c	S1563(5'UTR of yybP)	4169613	4169943	-	2.24e-197	2.29e-193	7.32e-79	7.71e-75	7.68e-30	3.99e-26	5.43e-38	2.11e-34	2.24e-197	M9_Exp_AMT	2.29e-193	M9 Exp			87 -- 101	-16 -- -2	778	-10.4471	utr+cds
new_1926587_1926679	S668(5'UTR of citB)	1926587	1926679	+	2.97e-70	2.06e-66	1.67e-176	2.55e-172	7.06e-216	9.41e-212	0	0	0	LB_Exp_AMT_Fur	0	LB Exp Fur	Predicted	Copra	82 -- 96	-15 -- 1	2958	-9.96518	utr+cds
BSU16240	fliI	1695877	1697193	+	1.34e-289	1.59e-285	2.52e-280	4.94e-276	3.35e-287	5.24e-283	0	0	0	LB_Exp_AMT_Fur	0	LB Exp Fur			87 -- 93	525 -- 531	1316	-9.84666	50
BSU00900	ispD	109789	110487	+	0	0	0	0	0	0	0	0	0	M9_Exp_AMT	0	M9 Exp			79 -- 105	41 -- 63	698	-9.59925	50
BSU16230	fliH	1695254	1695880	+	1.86e-32	1.02e-28	5.77e-06	0.025724	4.48e-06	0.0136319	1.82e-54	8.27e-51	1.82e-54	LB_Exp_AMT_Fur	8.27e-51	LB Exp Fur			2 -- 15	469 -- 483	626	-9.25603	50
BSU14850	ftsW	1552899	1554110	+	1.55e-40	8.98e-37	1.64e-10	8.47e-07	2.15e-49	1.41e-45	5.38e-185	4.17e-181	5.38e-185	LB_Exp_AMT_Fur	4.17e-181	LB Exp Fur			87 -- 102	1161 -- 1176	1211	-8.98625	50
BSU_tRNA_51	trnS-Leu2	529336	529422	+	2.37e-09	9.64e-06	9.34e-07	0.00431771	2.95e-07	0.000949122	1	1	2.37e-09	M9_Exp_AMT	9.64e-06	M9 Exp			23 -- 38	119 -- 137	187	-8.75264	50
BSU_tRNA_75	trnSL-Glu2	194205	194279	+	5.01e-24	2.52e-20	0.998805	1	1	1	1	1	5.01e-24	M9_Exp_AMT	2.52e-20	M9 Exp			87 -- 94	-50 -- -42	74	-8.5482	50
BSU00910	ispF	110480	110956	+	0	0	0	0	0	0	0	0	0	M9_Exp_AMT	0	M9 Exp			55 -- 62	262 -- 269	476	-8.52013	50
BSU34210	yvfG	3513887	3514105	+	0	0	1.09e-24	7.33e-21	1.14e-46	7.3e-43	9.09e-48	3.89e-44	0	M9_Exp_AMT	0	M9 Exp			93 -- 121	163 -- 196	218	-8.33988	50
BSU_tRNA_50	trnS-Leu1	529174	529255	+	7.52e-14	3.26e-10	1	1	1	1	0.00205305	1	7.52e-14	M9_Exp_AMT	3.26e-10	M9 Exp			88 -- 124	25 -- 63	81	-8.33208	50
BSU_tRNA_80	trnE-Gly	635200	635273	+	0.0677544	1	0.999962	1	1.52e-17	6.26e-14	4.33e-114	2.71e-110	4.33e-114	LB_Exp_AMT_Fur	2.71e-110	LB Exp Fur			23 -- 38	69 -- 81	174	-7.4623	50
BSU_tRNA_38	trnD-Trp	952397	952470	+	8.97e-21	4.34e-17	0.991302	1	0.61188	1	0.305427	1	8.97e-21	M9_Exp_AMT	4.34e-17	M9 Exp			119 -- 125	44 -- 50	73	-7.24797	50
BSU29870	ytzB	3056479	3056796	+	1.39e-22	6.86e-19	6.28e-19	3.88e-15	4.5e-26	2.21e-22	1.52e-112	9.43e-109	1.52e-112	LB_Exp_AMT_Fur	9.43e-109	LB Exp Fur			4 -- 19	276 -- 294	317	-7.12231	50
BSU21480	sunA	2269521	2269691	-	1.49e-27	7.76e-24	1.49e-18	9.16e-15	7.69e-45	4.83e-41	1.92e-24	6.46e-21	7.69e-45	LB_Exp_AMT_WT	4.83e-41	LB Exp WT	Predicted	Target RNA	2 -- 26	170 -- 192	170	-6.51905	50
BSU_misc_RNA_41	gene 6S	2814490	2814682	-	2.08e-16	9.58e-13	0.923354	1	0.442911	1	0.848968	1	2.08e-16	M9_Exp_AMT	9.58e-13	M9 Exp			11 -- 19	157 -- 165	192	-6.37365	0
BSU34990	lgt	3593419	3594228	-	0.00521161	1	1	1	1	1	1	1	0.00521161	M9_Exp_AMT	1	M9 Exp	Predicted	IntaRNA	84 -- 123	801 -- 783	809	-18.6201	50
BSU10770	wprA	1153789	1156473	+	0.0410034	1	1	1	1	1	1	1	0.0410034	M9_Exp_AMT	1	M9 Exp			86 -- 123	2460 -- 2497	2684	-16.5127	50
BSU06079	gene misc_feature	659010	659129	-	0.000131444	0.4491	1	1	1	1	1	1	0.000131444	M9_Exp_AMT	0.4491	M9 Exp			60 -- 85	-39 -- -16	120	-16.4739	50
BSU07800	treP	850367	851779	+	1	1	0.0418277	1	1	1	1	1	0.0418277	M9_transition_AMT	1	M9 Exp	Predicted	IntaRNA	81 -- 105	-20 -- 9	1412	-15.939	50
BSU22030	ypbR	2312529	2316110	-	0.000722727	1	1	1	1	1	1	1	0.000722727	M9_Exp_AMT	1	M9 Exp	Predicted	Copra and IntaRNA	90 -- 120	-36 -- -9	3581	-15.4658	50
BSU18970	yobI	2065424	2069029	-	0.000172516	0.586076	1	1	1	1	1	1	0.000172516	M9_Exp_AMT	0.586076	M9 Exp			4 -- 20	105 -- 120	3605	-14.2722	50
BSU33800	opuCD	3467546	3468235	-	0.0101277	1	1	1	1	1	1	1	0.0101277	M9_Exp_AMT	1	M9 Exp			87 -- 98	358 -- 369	689	-12.3589	50
new_3510674_3510779	S1309(5'UTR of lutP)	3510674	3510779	+	1	1	0.0191784	1	1	1	1	1	0.0191784	M9_transition_AMT	1	M9 Exp			84 -- 125	-31 -- 2	2898	-12.1448	ur+cds
BSU24000	bmrU	2493662	2494555	+	0.0100383	1	1	1	1	1	1	1	0.0100383	M9_Exp_AMT	1	M9 Exp			85 -- 125	364 -- 419	893	-11.6914	50
BSU01770	glmM	198497	199843	+	1	1	0.0147857	1	1	1	1	1	0.0147857	M9_transition_AMT	1	M9 Exp			86 -- 125	309 -- 347	1346	-11.6809	50
BSU34890	hisH	3585051	3585689	-	0.00642863	1	1	1	1	1	1	1	0.00642863	M9_Exp_AMT	1	M9 Exp			87 -- 123	-40 -- -6	638	-11.6494	50
BSU15870	recG	1659810	1661858	+	0.00183044	1	1	1	1	1	1	1	0.00183044	M9_Exp_AMT	1	M9 Exp	Predicted	IntaRNA	94 -- 126	-14 -- 19	2048	-11.5921	50
BSU30240	bioW	3094679	3095455	-	0.0275552	1	1	1	1	1	1	1	0.0275552	M9_Exp_AMT	1	M9 Exp			118 -- 126	366 -- 374	776	-11.5738	50
new_465941_466041	S137(intergenic region)	465941	466041	+	0.00306798	1	1	1	1	1	1	1	0.00306798	M9_Exp_AMT	1	M9 Exp			88 -- 112	2 -- 37	100	-11.5607	50
BSU29140	citZ	2981151	2982269	-	0.000146315	0.498763	0.000684458	1	1	1	0.00219801	1	0.000146315	M9_Exp_AMT	0.498763	M9 Exp	Yes	Durand et al.	56 -- 97	-34 -- 29	1118	-11.5553	50
new_1894896_1895211	S636(3'UTR of xylB)	1894896	1895211	+	8.22e-06	0.0294806	1	1	1	1	1	1	8.22e-06	M9_Exp_AMT	0.0294806	M9 Exp			91 -- 124	1735 -- 1754	1816	-11.3316	utr+cds
BSU28450	sdhC	2908129	2908737	-	0.00346105	1	1	1	1	1	1	1	0.00346105	M9_Exp_AMT	1	M9 Exp	Predicted	Copra and Target RNA	54 -- 94	-49 -- -4	608	-11.2731	50
BSU12430	rapA	1315869	1317005	+	0.0340527	1	1	1	1	1	1	1	0.0340527	M9_Exp_AMT	1	M9 Exp			91 -- 125	233 -- 270	1136	-11.1752	50
BSU37310	fnr	3831512	3832228	-	1	1	1	1	1	1	0.0350854	1	0.0350854	LB_Exp_AMT_Fur	1	M9 Exp			89 -- 120	419 -- 448	716	-11.1485	50
new_3095456_3095548_c	S1155(5'UTR of bioW)	3095456	3095548	-	0.000164302	0.558938	1	1	1	1	1	1	0.000164302	M9_Exp_AMT	0.558938	M9 Exp			73 -- 121	419 -- 459	93	-10.9737	utr+cds
BSU06170	ydjE	670087	671049	+	0.00928157	1	1	1	1	1	1	1	0.00928157	M9_Exp_AMT	1	M9 Exp			112 -- 125	790 -- 803	962	-10.8326	50
BSU25660	aroE	2644630	2645472	-	1	1	0.0301985	1	1	1	1	1	0.0301985	M9_transition_AMT	1	M9 Exp			85 -- 96	-14 -- -3	842	-10.8097	50
BSU39840	yxbG	4091845	4092666	+	0.0133511	1	1	1	1	1	1	1	0.0133511	M9_Exp_AMT	1	M9 Exp			92 -- 115	51 -- 73	821	-10.6861	50
BSU01300	rpsH	141974	142372	+	1	1	1	1	1	1	0.0376423	1	0.0376423	LB_Exp_AMT_Fur	1	M9 Exp			113 -- 126	121 -- 137	398	-10.6798	50
BSU24270	dxs	2523713	2525614	-	1	1	1	1	1	1	0.000937841	1	0.000937841	LB_Exp_AMT_Fur	1	M9 Exp			92 -- 125	1364 -- 1400	1901	-10.6237	50
BSU15530	pyrK	1626948	1627718	+	1	1	0.0273133	1	1	1	1	1	0.0273133	M9_transition_AMT	1	M9 Exp			55 -- 62	395 -- 402	770	-10.5312	50
BSU11430	oppA	1219849	1221486	+	0.012313	1	1	1	1	1	1	1	0.012313	M9_Exp_AMT	1	M9 Exp			84 -- 124	110 -- 147	1637	-10.2166	50
BSU04150	ycsN	466042	466944	+	0.0120938	1	1	1	1	1	1	1	0.0120938	M9_Exp_AMT	1	M9 Exp			55 -- 61	411 -- 417	902	-10.1558	50
BSU00520	ctc	58783	59397	+	0.0223125	1	1	1	1	1	1	1	0.0223125	M9_Exp_AMT	1	M9 Exp			86 -- 105	-23 -- -8	614	-9.95174	50
BSU28310	ilvB	2895248	2896972	-	0.026476	1	1	1	1	1	1	1	0.026476	M9_Exp_AMT	1	M9 Exp			4 -- 23	516 -- 386	1724	-9.82106	50
BSU35870	pgdS	3696257	3697498	-	0.0156101	1	1	1	1	1	1	1	0.0156101	M9_Exp_AMT	1	M9 Exp			84 -- 122	40 -- 92	1241	-9.80888	50
new_2908738_2908833_c	S1076(5'UTR of sdhC)	2908738	2908833	-	7.39e-05	0.255534	0.000115544	0.487149	1	1	1	1	7.39e-05	M9_Exp_AMT	0.255534	M9 Exp	Predicted	Copra and Target RNA	54 -- 94	-17 -- -3	705	-9.77649	utr+cds
BSU03050	ldh	329774	330739	+	0.00227648	1	1	1	1	1	1	1	0.00227648	M9_Exp_AMT	1	M9 Exp			113 -- 126	38 -- 50	965	-9.25876	50
BSU30210	bioD	3091492	3092187	-	0.00903735	1	0.0122878	1	1	1	1	1	0.00903735	M9_Exp_AMT	1	M9 Exp			56 -- 62	3 -- 9	695	-9.19387	50
BSU01270	rplX	140857	141168	+	0.00654105	1	1	1	1	1	1	1	0.00654105	M9_Exp_AMT	1	M9 Exp			108 -- 126	179 -- 197	311	-9.09698	50
BSU38770	cimH	3979753	3981105	+	0.00244531	1	1	1	1	1	1	1	0.00244531	M9_Exp_AMT	1	M9 Exp	Predicted	Copra	90 -- 98	47 -- 55	1352	-8.78072	50
BSU04120	yczI	463245	463490	+	0.917992	1	1	1	1	1	4.43e-05	0.106594	4.43e-05	LB_Exp_AMT_Fur	0.106594	LB Exp Fur			113 -- 123	27 -- 38	245	-8.59289	50
new_1421204_1422144_c	S484(3'UTR of mtnA)	1421204	1422144	-	0.00172382	1	1	1	1	1	1	1	0.00172382	M9_Exp_AMT	1	M9 Exp			115 -- 122	10 -- 17	940	-8.46826	50
BSU13210	thiX	1388070	1388834	-	0.0051217	1	1	1	1	1	1	1	0.0051217	M9_Exp_AMT	1	M9 Exp			111 -- 123	318 -- 329	764	-8.33317	50
BSU01310	rplF	142402	142941	+	1	1	1	1	1	1	0.0157342	1	0.0157342	LB_Exp_AMT_Fur	1	M9 Exp			86 -- 125	-44 -- -1	539	-7.67213	50
BSU33680	yvaP	3457615	3457941	+	1	1	0.0447339	1	1	1	1	1	0.0447339	M9_transition_AMT	1	M9 Exp			4 -- 23	239 -- 257	326	-6.68833	50
BSU17170	pksI	1792012	1792761	+	1	1	0.0172765	1	1	1	1	1	0.0172765	M9_transition_AMT	1	M9 Exp			3 -- 18	547 -- 562	749	-6.63329	50
new_132763_132881	S54(intergenic region)	132763	132881	+	1	1	0.00221259	1	1	1	1	1	0.00221259	M9_transition_AMT	1	M9 Exp			87 -- 94	1 -- 8	119	-6.55972	50
BSU_tRNA_55	trnB-Leu1	3173404	3173490	-	0.00496072	1	1	1	0.000164815	0.465126	1	1	0.000164815	LB_Exp_AMT_WT	0.465126	LB Exp WT			91 -- 97	-46 -- -40	86	-5.12969	50
BSU06083	gene misc_feature	659129	659221	-	5.75e-05	0.199841	1	1	1	1	1	1	5.75e-05	M9_Exp_AMT	0.199841	M9 Exp			78 -- 125	17 -- 72	92	-4.54951	50
